# Supplementary material for: Mortality in ICU Patients with COVID-19-Associated Pulmonary Aspergillosis
Source: J Fungi (Basel). 2023 Jun 20;9(6):689. doi: 10.3390/jof9060689 (PMC10305703; doi:10.3390/jof9060689)
Supplement: Supplementary file 1 [file jof-09-00689-s001.zip]

Archive with 1 entries (1 files):
- jof-2392946-supplementary.pdf
